# Supplementary material for: Vinorelbine Augments Radiotherapy in Hepatocellular Carcinoma
Source: Cancers (Basel). 2020 Apr 3;12(4):872. doi: 10.3390/cancers12040872 (PMC7226273; doi:10.3390/cancers12040872)
Supplement: Supplementary file 1 [file cancers-12-00872-s001.zip]

Archive with 3 entries (2 files):
- cancers-738165 supplementary final/
- cancers-738165 supplementary final/cancers-738165 supplementary final.pdf
- cancers-738165 supplementary final/cancers-738165 WB figures.zip
